# Supplementary material for: Bifidobacterium adolescentis as a key member of the human gut microbiota in the production of GABA
Source: Sci Rep. 2020 Aug 24;10:14112. doi: 10.1038/s41598-020-70986-z (PMC7445748; doi:10.1038/s41598-020-70986-z)
Supplement: Supplementary file 2 — Supplementary Tables [file 41598_2020_70986_MOESM2_ESM.xlsx]

## Sheet: Title of manuscript
Bifidobacterium adolescentis as a key member of the human gut microbiota in the production of GABA.
Running title: Bifidobacterium adolescentis and GABA
Keywords: genomics, metagenomics, microbiota, bifidobacteria, gut-brain axis
Sabrina Duranti1#, Lorena Ruiz2,3#, Gabriele Andrea Lugli1#, Héctor Tames2,3, Christian Milani1,4, Leonardo Mancabelli1, Walter Mancino1, Giulia Longhi5, Luca Carnevali6, Andrea Sgoifo4,6, Abelardo Margolles2,3, Marco Ventura1,4, Patricia Ruas Madiedo2,3, Francesca Turroni1,4
#These authors contributed equally
Laboratory of Probiogenomics, Department of Chemistry, Life Sciences, and Environmental Sustainability, University of Parma, Parma, Italy1; Department of Microbiology and Biochemistry of Dairy Products, Instituto de Productos Lácteos de Asturias (IPLA)-Consejo Superior de Investigaciones Científicas (CSIC), Villaviciosa, Spain2; Instituto de Investigación Sanitaria del Principado de Asturias (ISP…
Correspondence:
Mailing address for Francesca Turroni, Laboratory of Probiogenomics, Department of Chemistry, Life Sciences, and Environmental Sustainability, University of Parma, Parco Area delle Scienze 11a, 43124 Parma, Italy. Phone: ++39-521-905644. Fax: ++39-521-905604. E-mail: francesca.turroni@unipr.it
Mailing address for Patricia Ruas Madiedo Microhealth Group, Department of Microbiology and Biochemistry of Dairy Products, Instituto de Productos Lácteos de Asturias – Consejo Superior de Investigaciones Científicas (IPLA-CSIC), Villaviciosa, Asturias, Spain, ruas-madiedo@ipla.csic.es

## Sheet: Table_S1
Bifidobacterium adolescentis as a key member of the human gut microbiota in the production of GABA.
Sabrina Duranti1#, Lorena Ruiz2,3#, Gabriele Andrea Lugli1#, Héctor Tames2,3, Christian Milani1,4, Leonardo Mancabelli1, Walter Mancino1, Giulia Longhi5, Luca Carnevali6, Andrea Sgoifo4,6, Abelardo Margolles2,3, Marco Ventura1,4, Patricia Ruas Madiedo2,3, Francesca Turroni1,4
Table S1. List of bifidobacterial genome included in the gad gene screening.
RefSeq accession	Organism Name	Strain
GCF_000741095.1	Bifidobacterium actinocoloniiforme	DSM 22766
GCF_000771585.1	Bifidobacterium actinocoloniiforme	DSM 22766
GCF_001263395.1	Bifidobacterium actinocoloniiforme	DSM 22766
GCF_000737885.1	Bifidobacterium adolescentis	22L
GCF_000817995.1	Bifidobacterium adolescentis	BBMN23
GCF_000829865.1	Bifidobacterium adolescentis	IVS-1
GCF_001010915.1	Bifidobacterium adolescentis	150
GCF_001406215.1	Bifidobacterium adolescentis	2789STDY5834850
GCF_001406455.1	Bifidobacterium adolescentis	2789STDY5608824
GCF_001406735.1	Bifidobacterium adolescentis	2789STDY5608862
GCF_001756865.1	Bifidobacterium adolescentis	Km 4
GCF_002075965.1	Bifidobacterium adolescentis	1892B
GCF_002107925.1	Bifidobacterium adolescentis	42B
GCF_002107955.1	Bifidobacterium adolescentis	70B
GCF_002107975.1	Bifidobacterium adolescentis	AL12-4
GCF_002107995.1	Bifidobacterium adolescentis	LMG 10734
GCF_002108015.1	Bifidobacterium adolescentis	487B
GCF_002108035.1	Bifidobacterium adolescentis	703B
GCF_002108045.1	Bifidobacterium adolescentis	AD2-8
GCF_002108075.1	Bifidobacterium adolescentis	AL46-2
GCF_002108095.1	Bifidobacterium adolescentis	AL46-7
GCF_002108135.1	Bifidobacterium adolescentis	LMG 10733
GCF_002108155.1	Bifidobacterium adolescentis	LMG 11579
GCF_002108165.1	Bifidobacterium adolescentis	LMG 18897
GCF_003030905.1	Bifidobacterium adolescentis	44136
GCF_003429385.1	Bifidobacterium adolescentis	6
GCF_003436185.1	Bifidobacterium adolescentis	TM06-4
GCF_003437735.1	Bifidobacterium adolescentis	TF06-2AC
GCF_003437755.1	Bifidobacterium adolescentis	TF06-29
GCF_003437775.1	Bifidobacterium adolescentis	TF06-10AC
GCF_003457765.1	Bifidobacterium adolescentis	AF28-4AC
GCF_003458805.1	Bifidobacterium adolescentis	AF21-27
GCF_003462885.1	Bifidobacterium adolescentis	OF04-5
GCF_003462895.1	Bifidobacterium adolescentis	OF04-9AC
GCF_003464325.1	Bifidobacterium adolescentis	AF15-3
GCF_003465205.1	Bifidobacterium adolescentis	AF14-56
GCF_003466335.1	Bifidobacterium adolescentis	TM06-51
GCF_003467335.1	Bifidobacterium adolescentis	AM41-17
GCF_003468385.1	Bifidobacterium adolescentis	AM36-3AC
GCF_003469145.1	Bifidobacterium adolescentis	AM34-11
GCF_003472095.1	Bifidobacterium adolescentis	AM14-37
GCF_003472245.1	Bifidobacterium adolescentis	AM12-59
GCF_003472265.1	Bifidobacterium adolescentis	AM12-20
GCF_003473105.1	Bifidobacterium adolescentis	AM13-11
GCF_003473345.1	Bifidobacterium adolescentis	AF45-19
GCF_003856735.1	Bifidobacterium adolescentis	P2P3
GCF_004167585.1	Bifidobacterium adolescentis	ca_0067
GCF_005845205.1	Bifidobacterium adolescentis	1001271st1_A4
GCF_900445615.1	Bifidobacterium adolescentis	NCTC11814
GCF_902386735.1	Bifidobacterium adolescentis	MGYG-HGUT-02395
GCF_000010425.1	Bifidobacterium adolescentis	ATCC 15703
GCF_000702865.1	Bifidobacterium adolescentis	DSM 20087
GCF_000154085.1	Bifidobacterium adolescentis	L2-32
GCF_003315635.1	Bifidobacterium aemilianum	XV10
GCF_001417815.1	Bifidobacterium aesculapii	DSM 26737
GCF_000741065.1	Bifidobacterium angulatum	LMG 11039
GCF_000966445.2	Bifidobacterium angulatum	GT102
GCF_902386725.1	Bifidobacterium angulatum	MGYG-HGUT-02397
GCF_000156635.1	Bifidobacterium angulatum	DSM 20098
GCF_000771205.1	Bifidobacterium angulatum	DSM 20098
GCF_001025155.1	Bifidobacterium angulatum	JCM 7096
GCF_000695895.1	Bifidobacterium animalis	RH
GCF_000817045.1	Bifidobacterium animalis	A6
GCF_002220485.1	Bifidobacterium animalis	BL3
GCF_003094875.1	Bifidobacterium animalis	DS15_2
GCF_003094895.1	Bifidobacterium animalis	DS11_2
GCF_003095055.1	Bifidobacterium animalis	DS20_2
GCF_003095075.1	Bifidobacterium animalis	DS2_2
GCF_003095115.1	Bifidobacterium animalis	DS1_2
GCF_003438565.1	Bifidobacterium animalis	TF04-14
GCF_003438945.1	Bifidobacterium animalis	OM05-7AA
GCF_004135895.1	Bifidobacterium animalis	1
GCF_004167905.1	Bifidobacterium animalis	co_0103
GCF_005844245.1	Bifidobacterium animalis	BSD2780061688st1_E5
GCF_006538245.1	Bifidobacterium animalis	J063
GCF_006538265.1	Bifidobacterium animalis	J218
GCF_006538285.1	Bifidobacterium animalis	J231
GCF_008041995.1	Bifidobacterium animalis	B06
GCF_009075805.1	Bifidobacterium animalis	BIOML-A2
GCF_009075825.1	Bifidobacterium animalis	BIOML-A3
GCF_009077835.1	Bifidobacterium animalis	BIOML-A1
GCF_900157045.1	Bifidobacterium animalis	Bifido_08
GCF_900157135.1	Bifidobacterium animalis	Bifido_11
GCF_902387355.1	Bifidobacterium animalis	MGYG-HGUT-02459
GCF_000741485.1	Bifidobacterium animalis subsp. animalis	LMG 10508
GCF_001688645.2	Bifidobacterium animalis subsp. animalis	YL2
GCF_002221565.2	Bifidobacterium animalis subsp. animalis	YL2
GCF_003671995.1	Bifidobacterium animalis subsp. animalis	CNCM I-4602
GCF_004154625.1	Bifidobacterium animalis subsp. animalis	2006B
GCF_000260715.1	Bifidobacterium animalis subsp. animalis	ATCC 25527
GCF_001264055.1	Bifidobacterium animalis subsp. animalis	ATCC 27672
GCF_001039715.1	Bifidobacterium animalis subsp. animalis	IM386
GCF_001263945.1	Bifidobacterium animalis subsp. animalis	MCC 0483
GCF_001263865.1	Bifidobacterium animalis subsp. animalis	MCC 0499
GCF_001263835.1	Bifidobacterium animalis subsp. animalis	MCC 1489
GCF_000818055.1	Bifidobacterium animalis subsp. lactis	BF052
GCF_001892925.1	Bifidobacterium animalis subsp. lactis	646
GCF_002914815.1	Bifidobacterium animalis subsp. lactis	LMG P-17502_1
GCF_002914895.1	Bifidobacterium animalis subsp. lactis	LMG P-17502_2
GCF_003094775.1	Bifidobacterium animalis subsp. lactis	DS27_2
GCF_003094815.1	Bifidobacterium animalis subsp. lactis	DS24_2
GCF_003094835.1	Bifidobacterium animalis subsp. lactis	DS23_2
GCF_003094915.1	Bifidobacterium animalis subsp. lactis	CF3_2
GCF_003095015.1	Bifidobacterium animalis subsp. lactis	DS28_2
GCF_003390755.1	Bifidobacterium animalis subsp. lactis	S7
GCF_003428375.1	Bifidobacterium animalis subsp. lactis	IDCC4301
GCF_003606305.1	Bifidobacterium animalis subsp. lactis	HN019
GCF_003970855.1	Bifidobacterium animalis subsp. lactis	UBBLa 70
GCF_004154425.1	Bifidobacterium animalis subsp. lactis	2010B
GCF_004154435.1	Bifidobacterium animalis subsp. lactis	1821B
GCF_004154445.1	Bifidobacterium animalis subsp. lactis	1869B
GCF_004154455.1	Bifidobacterium animalis subsp. lactis	2011B
GCF_004154475.1	Bifidobacterium animalis subsp. lactis	1843B
GCF_004154525.1	Bifidobacterium animalis subsp. lactis	1813B
GCF_004154535.1	Bifidobacterium animalis subsp. lactis	1811B
GCF_004154545.1	Bifidobacterium animalis subsp. lactis	1808B
GCF_004154555.1	Bifidobacterium animalis subsp. lactis	1528B
GCF_004154565.1	Bifidobacterium animalis subsp. lactis	1316B
GCF_004154645.1	Bifidobacterium animalis subsp. lactis	2007B
GCF_004154655.1	Bifidobacterium animalis subsp. lactis	1802B
GCF_004154695.1	Bifidobacterium animalis subsp. lactis	1395B
GCF_008868455.1	Bifidobacterium animalis subsp. lactis	BIO5764
GCF_000021425.1	Bifidobacterium animalis subsp. lactis	AD011
GCF_001263975.1	Bifidobacterium animalis subsp. lactis	ATCC 27536
GCF_000471945.1	Bifidobacterium animalis subsp. lactis	ATCC 27673
GCF_001264015.1	Bifidobacterium animalis subsp. lactis	ATCC 27673
GCF_001263985.1	Bifidobacterium animalis subsp. lactis	ATCC 27674
GCF_000277325.1	Bifidobacterium animalis subsp. lactis	B420
GCF_000025245.1	Bifidobacterium animalis subsp. lactis	BB-12
GCF_000277345.1	Bifidobacterium animalis subsp. lactis	Bi-07
GCF_000022705.1	Bifidobacterium animalis subsp. lactis	Bl-04; ATCC SD5219
GCF_000414215.1	Bifidobacterium animalis subsp. lactis	Bl12
GCF_000224965.2	Bifidobacterium animalis subsp. lactis	BLC1
GCF_000240765.1	Bifidobacterium animalis subsp. lactis	BS 01
GCF_000612705.1	Bifidobacterium animalis subsp. lactis	CECT 8145
GCF_000220885.1	Bifidobacterium animalis subsp. lactis	CNCM I-2494
GCF_000172535.1	Bifidobacterium animalis subsp. lactis	HN019
GCF_000816205.1	Bifidobacterium animalis subsp. lactis	KLDS2.0603
GCF_000092765.1	Bifidobacterium animalis subsp. lactis	V9
GCF_002860345.1	Bifidobacterium anseris	Goo31D
GCF_009299485.1	Bifidobacterium apri	DSM 100238
GCF_002259795.1	Bifidobacterium aquikefiri	LMG 28769
GCF_000967185.1	Bifidobacterium asteroides	Bin2
GCF_000967265.1	Bifidobacterium asteroides	Bin7
GCF_000970835.1	Bifidobacterium asteroides	Hma3
GCF_002846895.1	Bifidobacterium asteroides	1460B
GCF_003202695.1	Bifidobacterium asteroides	ESL0200
GCF_003202715.1	Bifidobacterium asteroides	ESL0198
GCF_003202755.1	Bifidobacterium asteroides	ESL0199
GCF_003202855.1	Bifidobacterium asteroides	ESL0170
GCF_007559155.1	Bifidobacterium asteroides	W8111
GCF_007559275.1	Bifidobacterium asteroides	W8102
GCF_009683175.1	Bifidobacterium asteroides	VRA_9sq_n
GCF_000771125.1	Bifidobacterium asteroides	DSM 20089
GCF_002715865.1	Bifidobacterium asteroides	DSM 20089
GCF_000304215.1	Bifidobacterium asteroides	PRL2011
GCF_009299475.1	Bifidobacterium avesanii	DSM 100685
GCF_000741165.1	Bifidobacterium biavatii	DSM 23969
GCF_000771645.1	Bifidobacterium biavatii	DSM 23969
GCF_000741085.1	Bifidobacterium bifidum	LMG 11041
GCF_001020245.1	Bifidobacterium bifidum	A8
GCF_001020255.1	Bifidobacterium bifidum	156B
GCF_001020265.1	Bifidobacterium bifidum	IPLA 20017
GCF_001020275.1	Bifidobacterium bifidum	LMG 11582
GCF_001020325.1	Bifidobacterium bifidum	LMG 13200
GCF_001020335.1	Bifidobacterium bifidum	LMG 11583
GCF_001020355.1	Bifidobacterium bifidum	85B
GCF_001020375.1	Bifidobacterium bifidum	324B
GCF_001020405.1	Bifidobacterium bifidum	IPLA 20015
GCF_001281345.1	Bifidobacterium bifidum	BF3
GCF_001405355.1	Bifidobacterium bifidum	2789STDY5608877
GCF_001546225.1	Bifidobacterium bifidum	MJR8628B
GCF_001595435.1	Bifidobacterium bifidum	791
GCF_001685685.1	Bifidobacterium bifidum	BI-14
GCF_002076105.1	Bifidobacterium bifidum	1887B
GCF_002114145.1	Bifidobacterium bifidum	ICIS-310
GCF_002469385.1	Bifidobacterium bifidum	1 G1971
GCF_002845845.1	Bifidobacterium bifidum	PRI 1
GCF_003094645.1	Bifidobacterium bifidum	DS33_23
GCF_003094715.1	Bifidobacterium bifidum	DS32_23
GCF_003094735.1	Bifidobacterium bifidum	DS31_23
GCF_003094755.1	Bifidobacterium bifidum	DS30_23
GCF_003094795.1	Bifidobacterium bifidum	DS25_23
GCF_003095035.1	Bifidobacterium bifidum	DS26_23
GCF_003390735.1	Bifidobacterium bifidum	S6
GCF_003436135.1	Bifidobacterium bifidum	TM07-4AC
GCF_003436575.1	Bifidobacterium bifidum	TM04-12
GCF_003436635.1	Bifidobacterium bifidum	TM02-17
GCF_003436655.1	Bifidobacterium bifidum	TM02-15
GCF_003437175.1	Bifidobacterium bifidum	TF07-22
GCF_003437325.1	Bifidobacterium bifidum	TF06-14AC
GCF_003437345.1	Bifidobacterium bifidum	TF06-13
GCF_003437785.1	Bifidobacterium bifidum	TF05-39
GCF_003437945.1	Bifidobacterium bifidum	TF05-1
GCF_003465425.1	Bifidobacterium bifidum	AF11-25B
GCF_003466365.1	Bifidobacterium bifidum	TM06-5
GCF_003466395.1	Bifidobacterium bifidum	TM06-10
GCF_003466485.1	Bifidobacterium bifidum	TM05-15
GCF_003467985.1	Bifidobacterium bifidum	AM42-15AC
GCF_003468415.1	Bifidobacterium bifidum	AM36-1AC
GCF_003470585.1	Bifidobacterium bifidum	AM18-29
GCF_003470615.1	Bifidobacterium bifidum	AM18-12AC
GCF_003471555.1	Bifidobacterium bifidum	AM18-11
GCF_003471595.1	Bifidobacterium bifidum	AM18-1
GCF_003472345.1	Bifidobacterium bifidum	AM12-10
GCF_003473145.1	Bifidobacterium bifidum	AM12-9
GCF_003474045.1	Bifidobacterium bifidum	AF45-10
GCF_003573895.1	Bifidobacterium bifidum	TMC 3115
GCF_003790385.1	Bifidobacterium bifidum	ICIS-643
GCF_004167365.1	Bifidobacterium bifidum	ca_0067
GCF_004799295.1	Bifidobacterium bifidum	ICIS-202
GCF_005844205.1	Bifidobacterium bifidum	BSD2780061688st1_G1
GCF_005844365.1	Bifidobacterium bifidum	1001271st1_H11
GCF_008868415.1	Bifidobacterium bifidum	BIO5480
GCF_009075765.1	Bifidobacterium bifidum	BIOML-A2
GCF_009075785.1	Bifidobacterium bifidum	BIOML-A1
GCF_009077915.1	Bifidobacterium bifidum	BIOML-A8
GCF_009077955.1	Bifidobacterium bifidum	BIOML-A7
GCF_009077975.1	Bifidobacterium bifidum	BIOML-A6
GCF_009078005.1	Bifidobacterium bifidum	BIOML-A5
GCF_009078015.1	Bifidobacterium bifidum	BIOML-A4
GCF_009078055.1	Bifidobacterium bifidum	BIOML-A11
GCF_009078065.1	Bifidobacterium bifidum	BIOML-A3
GCF_009078095.1	Bifidobacterium bifidum	BIOML-A9
GCF_009078115.1	Bifidobacterium bifidum	BIOML-A10
GCF_009159095.1	Bifidobacterium bifidum	BIOML-A21
GCF_009159495.1	Bifidobacterium bifidum	BIOML-A24
GCF_009159505.1	Bifidobacterium bifidum	BIOML-A20
GCF_009159555.1	Bifidobacterium bifidum	BIOML-A19
GCF_009160775.1	Bifidobacterium bifidum	BIOML-A18
GCF_009160825.1	Bifidobacterium bifidum	BIOML-A25
GCF_009160845.1	Bifidobacterium bifidum	BIOML-A17
GCF_009160865.1	Bifidobacterium bifidum	BIOML-A16
GCF_009160885.1	Bifidobacterium bifidum	BIOML-A14
GCF_009160905.1	Bifidobacterium bifidum	BIOML-A12
GCF_009160915.1	Bifidobacterium bifidum	BIOML-A15
GCF_009160945.1	Bifidobacterium bifidum	BIOML-A13
GCF_900112465.1	Bifidobacterium bifidum	Calf96
GCF_900445665.1	Bifidobacterium bifidum	NCTC10471
GCF_900637095.1	Bifidobacterium bifidum	NCTC13001
GCF_902386775.1	Bifidobacterium bifidum	MGYG-HGUT-02396
GCF_000466525.1	Bifidobacterium bifidum	ATCC 29521
GCF_000771485.1	Bifidobacterium bifidum	DSM 20456
GCF_001025135.1	Bifidobacterium bifidum	JCM 1255
GCF_901212485.1	Bifidobacterium bifidum	Bifidobacterium_bifidum_MC1
GCF_000265095.1	Bifidobacterium bifidum	BGN4
GCF_000300215.1	Bifidobacterium bifidum	IPLA 20015
GCF_001311705.1	Bifidobacterium bifidum	JCM 1254
GCF_000299595.1	Bifidobacterium bifidum	LMG 13195
GCF_001020415.1	Bifidobacterium bifidum	LMG 13195
GCF_000155395.1	Bifidobacterium bifidum	NCIMB 41171
GCF_000273525.1	Bifidobacterium bifidum	NCIMB 41171
GCF_000165905.1	Bifidobacterium bifidum	PRL2010
GCF_000164965.1	Bifidobacterium bifidum	S17
GCF_900094965.1	Bifidobacterium bohemicum	R-53250
GCF_000741525.1	Bifidobacterium bohemicum	DSM 22767
GCF_000771605.1	Bifidobacterium bohemicum	DSM 22767
GCF_000737845.1	Bifidobacterium bombi	DSM 19703
GCF_000771085.1	Bifidobacterium bombi	DSM 19703
GCF_000741535.1	Bifidobacterium boum	LMG 10736
GCF_000687615.1	Bifidobacterium boum	DSM 20432
GCF_000771385.1	Bifidobacterium boum	DSM 20432
GCF_000741125.1	Bifidobacterium breve	LMG 13208
GCF_001189355.1	Bifidobacterium breve	BBRI4
GCF_001281425.1	Bifidobacterium breve	BR3
GCF_001546235.1	Bifidobacterium breve	GED8481
GCF_001685705.1	Bifidobacterium breve	BR-06
GCF_001685725.1	Bifidobacterium breve	BR-07
GCF_001685745.1	Bifidobacterium breve	BR-10
GCF_001685765.1	Bifidobacterium breve	BR-14
GCF_001685785.1	Bifidobacterium breve	BR-15
GCF_001685805.1	Bifidobacterium breve	BR-19
GCF_001685825.1	Bifidobacterium breve	BR-20
GCF_001685845.1	Bifidobacterium breve	BR-21
GCF_001685865.1	Bifidobacterium breve	BR-A29
GCF_001685885.1	Bifidobacterium breve	BR-C29
GCF_001685905.1	Bifidobacterium breve	BR-H29
GCF_001685925.1	Bifidobacterium breve	BR-I29
GCF_001685945.1	Bifidobacterium breve	BR-L29
GCF_001990225.1	Bifidobacterium breve	LMC520
GCF_002027265.1	Bifidobacterium breve	CECT7263
GCF_002075865.1	Bifidobacterium breve	1900B
GCF_002076055.1	Bifidobacterium breve	1891B
GCF_002076075.1	Bifidobacterium breve	1889B
GCF_002271275.1	Bifidobacterium breve	7E
GCF_002838225.1	Bifidobacterium breve	DRBB26
GCF_002838245.1	Bifidobacterium breve	NRBB01
GCF_002838265.1	Bifidobacterium breve	NRBB02
GCF_002838285.1	Bifidobacterium breve	NRBB04
GCF_002838305.1	Bifidobacterium breve	NRBB11
GCF_002838325.1	Bifidobacterium breve	NRBB09
GCF_002838345.1	Bifidobacterium breve	NRBB57
GCF_002838365.1	Bifidobacterium breve	NRBB50
GCF_002838385.1	Bifidobacterium breve	NRBB52
GCF_002838405.1	Bifidobacterium breve	NRBB51
GCF_002838425.1	Bifidobacterium breve	NRBB56
GCF_002838445.1	Bifidobacterium breve	DRBB27
GCF_002838465.1	Bifidobacterium breve	017W439
GCF_002838485.1	Bifidobacterium breve	215W447a
GCF_002838505.1	Bifidobacterium breve	DRBB28
GCF_002838525.1	Bifidobacterium breve	180W83
GCF_002838545.1	Bifidobacterium breve	082W48
GCF_002838565.1	Bifidobacterium breve	139W423
GCF_002838585.1	Bifidobacterium breve	CNCM I-4321
GCF_002838605.1	Bifidobacterium breve	NRBB18
GCF_002838625.1	Bifidobacterium breve	NRBB19
GCF_002838645.1	Bifidobacterium breve	NRBB20
GCF_002838665.1	Bifidobacterium breve	NRBB27
GCF_002838685.1	Bifidobacterium breve	NRBB49
GCF_002838705.1	Bifidobacterium breve	DRBB29
GCF_002838725.1	Bifidobacterium breve	DRBB30
GCF_002838745.1	Bifidobacterium breve	NRBB08
GCF_002861455.1	Bifidobacterium breve	UMB0915
GCF_002871815.1	Bifidobacterium breve	UMB0089
GCF_002914865.1	Bifidobacterium breve	LMG S-29190
GCF_003095095.1	Bifidobacterium breve	DS15_17
GCF_003370105.1	Bifidobacterium breve	N6D12
GCF_003370125.1	Bifidobacterium breve	W20-13
GCF_003370155.1	Bifidobacterium breve	43933
GCF_003370175.1	Bifidobacterium breve	322-1
GCF_003370195.1	Bifidobacterium breve	43860
GCF_003370265.1	Bifidobacterium breve	W56
GCF_003370295.1	Bifidobacterium breve	91-1
GCF_003813065.1	Bifidobacterium breve	FDAARGOS_561
GCF_003860285.1	Bifidobacterium breve	lw01
GCF_004319685.1	Bifidobacterium breve	BR03
GCF_004802595.1	Bifidobacterium breve	UBBR-01
GCF_006546585.1	Bifidobacterium breve	SC95
GCF_008868405.1	Bifidobacterium breve	BIO6018
GCF_009429085.1	Bifidobacterium breve	IDCC4401
GCF_009498435.1	Bifidobacterium breve	JSRL01
GCF_900102865.1	Bifidobacterium breve	RP2
GCF_900157105.1	Bifidobacterium breve	Bifido_10
GCF_900157125.1	Bifidobacterium breve	Bifido_07
GCF_900637145.1	Bifidobacterium breve	NCTC11815
GCF_901212525.1	Bifidobacterium breve	Bifidobacterium_breve_MC1
GCF_901980275.1	Bifidobacterium breve	INIA P734
GCF_902167575.1	Bifidobacterium breve	B.breve_2_mod
GCF_902167875.1	Bifidobacterium breve	B.breve_1_mod
GCF_902167895.1	Bifidobacterium breve	Bifidobacterium_breve_JG_Bg463
GCF_902387425.1	Bifidobacterium breve	MGYG-HGUT-02469
GCF_000568955.1	Bifidobacterium breve	12L
GCF_000568895.1	Bifidobacterium breve	2L
GCF_000568875.1	Bifidobacterium breve	31L
GCF_000569055.1	Bifidobacterium breve	689b
GCF_000213865.1	Bifidobacterium breve	ACS-071-V-Sch8b
GCF_000247755.1	Bifidobacterium breve	CECT 7263
GCF_000226175.1	Bifidobacterium breve	DPC 6330
GCF_000158015.1	Bifidobacterium breve	DSM 20213
GCF_000771305.1	Bifidobacterium breve	DSM 20213
GCF_001025175.1	Bifidobacterium breve	JCM 1192
GCF_001311295.1	Bifidobacterium breve	JCM 1192
GCF_000411435.1	Bifidobacterium breve	HPH0326
GCF_000568975.1	Bifidobacterium breve	JCM 7017
GCF_000569015.1	Bifidobacterium breve	JCM 7019
GCF_000466545.1	Bifidobacterium breve	JCP7499
GCF_001264045.1	Bifidobacterium breve	MCC 0121
GCF_001264035.1	Bifidobacterium breve	MCC 0305
GCF_001263845.1	Bifidobacterium breve	MCC 0476
GCF_001264095.1	Bifidobacterium breve	MCC 1094
GCF_001263855.1	Bifidobacterium breve	MCC 1114
GCF_001263915.1	Bifidobacterium breve	MCC 1128
GCF_001264105.1	Bifidobacterium breve	MCC 1340
GCF_001264135.1	Bifidobacterium breve	MCC 1454
GCF_001264155.1	Bifidobacterium breve	MCC 1604
GCF_001263935.1	Bifidobacterium breve	MCC 1605
GCF_000569035.1	Bifidobacterium breve	NCFB 2258
GCF_000569075.1	Bifidobacterium breve	S27
GCF_000220135.1	Bifidobacterium breve	UCC2003
GCF_003952005.1	Bifidobacterium callimiconis	2028B
GCF_003129905.1	Bifidobacterium callitrichidarum	TRI 5
GCF_003024945.1	Bifidobacterium callitrichos	UMA51805
GCF_003024955.1	Bifidobacterium callitrichos	UMA51804
GCF_008698085.1	Bifidobacterium callitrichos	RST27
GCF_000741175.1	Bifidobacterium callitrichos	DSM 23973
GCF_000771665.1	Bifidobacterium callitrichos	DSM 23973
GCF_003952025.1	Bifidobacterium castoris	2020B
GCF_002075855.1	Bifidobacterium catenulatum	1899B
GCF_009160765.1	Bifidobacterium catenulatum	BIOML-A2
GCF_009160805.1	Bifidobacterium catenulatum	BIOML-A1
GCF_901212515.1	Bifidobacterium catenulatum	Bifidobacterium_catenulatum_MC1
GCF_902167655.1	Bifidobacterium catenulatum	NZ_Bifidobacterium_catenulatum_BCJG468_a2_mod
GCF_902167905.1	Bifidobacterium catenulatum	Bifidobacterium_catenulatum_JG_Bg468
GCF_902381755.1	Bifidobacterium catenulatum	MGYG-HGUT-01490
GCF_000173455.1	Bifidobacterium catenulatum	DSM 16992
GCF_000741565.1	Bifidobacterium catenulatum	LMG 11043
GCF_000771025.1	Bifidobacterium catenulatum	DSM 16992
GCF_001025195.1	Bifidobacterium catenulatum	JCM 1194
GCF_009684555.1	Bifidobacterium catenulatum subsp. kashiwanohense	APCKJ1
GCF_000741605.1	Bifidobacterium catenulatum subsp. kashiwanohense	DSM 21854
GCF_000771545.1	Bifidobacterium catenulatum subsp. kashiwanohense	DSM 21854
GCF_001042615.1	Bifidobacterium catenulatum subsp. kashiwanohense	JCM 15439
GCF_003129925.1	Bifidobacterium catulorum	MRM 8.19
GCF_000741135.1	Bifidobacterium choerinum	LMG 10510
GCF_002761235.1	Bifidobacterium choerinum	FMB-1
GCF_000484675.1	Bifidobacterium choerinum	DSM 20434
GCF_000771425.1	Bifidobacterium choerinum	DSM 20434
GCF_900094885.1	Bifidobacterium commune	R-52791
GCF_000737865.1	Bifidobacterium coryneforme	LMG18911
GCF_000967205.1	Bifidobacterium coryneforme	Bma6
GCF_000771345.1	Bifidobacterium coryneforme	DSM 20216
GCF_002286935.1	Bifidobacterium criceti	Ham19E
GCF_000738005.1	Bifidobacterium crudilactis	LMG 23609
GCF_000741575.1	Bifidobacterium cuniculi	LMG 10738
GCF_000771465.1	Bifidobacterium cuniculi	DSM 20435
GCF_001686085.1	Bifidobacterium dentium	DE-29
GCF_002075955.1	Bifidobacterium dentium	1893B
GCF_004167735.1	Bifidobacterium dentium	cx_0004
GCF_004683745.1	Bifidobacterium dentium	ATCC 15424
GCF_009160675.1	Bifidobacterium dentium	BIOML-A3
GCF_009160725.1	Bifidobacterium dentium	BIOML-A1
GCF_009160735.1	Bifidobacterium dentium	BIOML-A2
GCF_900637175.1	Bifidobacterium dentium	NCTC11816
GCF_902374185.1	Bifidobacterium dentium	MGYG-HGUT-01354
GCF_000172135.1	Bifidobacterium dentium	ATCC 27678
GCF_000146775.1	Bifidobacterium dentium	ATCC 27679
GCF_000024445.1	Bifidobacterium dentium	Bd1
GCF_000771725.1	Bifidobacterium dentium	DSM 20436
GCF_001042595.1	Bifidobacterium dentium	JCM 1195
GCF_900105745.1	Bifidobacterium dentium	DSM 20436
GCF_000149165.1	Bifidobacterium dentium	JCVIHMP022
GCF_003951975.1	Bifidobacterium dolichotidis	2036B
GCF_002259685.1	Bifidobacterium eulemuris	DSM 100216
GCF_002802915.1	Bifidobacterium felsineum	TRE H
GCF_902375315.1	Bifidobacterium gallicum	MGYG-HGUT-01471
GCF_000173375.1	Bifidobacterium gallicum	DSM 20093
GCF_000741205.1	Bifidobacterium gallicum	LMG 11596
GCF_000771165.1	Bifidobacterium gallicum	DSM 20093
GCF_000741215.1	Bifidobacterium gallinarum	LMG 11586
GCF_004135085.1	Bifidobacterium gallinarum	CACC 514
GCF_000771505.1	Bifidobacterium gallinarum	DSM 20670
GCF_003951095.1	Bifidobacterium goeldii	2034B
GCF_002259755.1	Bifidobacterium hapali	DSM 100202
GCF_002860405.1	Bifidobacterium imperatoris	Tam1G
GCF_003202665.1	Bifidobacterium indicum	ESL0197
GCF_000706765.1	Bifidobacterium indicum	LMG 11587
GCF_000771325.1	Bifidobacterium indicum	DSM 20214
GCF_002286915.1	Bifidobacterium italicum	Rab10A
GCF_009078285.1	Bifidobacterium jacchi	MRM 9.3
GCF_000800455.1	Bifidobacterium kashiwanohense	PV20-2
GCF_001895165.1	Bifidobacterium lemurum	DSM 28807
GCF_002259665.1	Bifidobacterium lemurum	DSM 28807
GCF_000185665.1	Bifidobacterium longum	12_1_47BFAA
GCF_000730205.1	Bifidobacterium longum	BXY01
GCF_000829295.1	Bifidobacterium longum	105-A
GCF_001293145.1	Bifidobacterium longum	BG7
GCF_001546275.1	Bifidobacterium longum	CMW7750
GCF_001595465.1	Bifidobacterium longum	379
GCF_001719085.1	Bifidobacterium longum	35624
GCF_002075875.1	Bifidobacterium longum	1898B
GCF_002075935.1	Bifidobacterium longum	1897B
GCF_002076015.1	Bifidobacterium longum	1890B
GCF_002076095.1	Bifidobacterium longum	1886B
GCF_002276185.1	Bifidobacterium longum	Indica
GCF_002832945.1	Bifidobacterium longum	DPC6317
GCF_002832955.1	Bifidobacterium longum	APC1504
GCF_002832985.1	Bifidobacterium longum	APC1503
GCF_002832995.1	Bifidobacterium longum	DPC6321
GCF_002833015.1	Bifidobacterium longum	DPC6316
GCF_002833035.1	Bifidobacterium longum	APC1482
GCF_002833055.1	Bifidobacterium longum	APC1478
GCF_002833065.1	Bifidobacterium longum	APC1480
GCF_002833075.1	Bifidobacterium longum	APC1477
GCF_002833115.1	Bifidobacterium longum	APC1472
GCF_002833125.1	Bifidobacterium longum	APC1473
GCF_002833135.1	Bifidobacterium longum	APC1468
GCF_002833175.1	Bifidobacterium longum	APC1465
GCF_002833185.1	Bifidobacterium longum	APC1464
GCF_002833205.1	Bifidobacterium longum	APC1462
GCF_002833215.1	Bifidobacterium longum	DPC6323
GCF_002833255.1	Bifidobacterium longum	DPC6320
GCF_002833265.1	Bifidobacterium longum	APC1476
GCF_002833285.1	Bifidobacterium longum	APC1466
GCF_002833315.1	Bifidobacterium longum	APC1461
GCF_002861445.1	Bifidobacterium longum	UMB0788
GCF_003094635.1	Bifidobacterium longum	DS9_3
GCF_003094855.1	Bifidobacterium longum	DS15_3
GCF_003094935.1	Bifidobacterium longum	DS18_3
GCF_003094955.1	Bifidobacterium longum	DS1_3
GCF_003094975.1	Bifidobacterium longum	DS7_3
GCF_003130775.1	Bifidobacterium longum	UMA026
GCF_003369995.1	Bifidobacterium longum	N3A01
GCF_003370005.1	Bifidobacterium longum	N6D05
GCF_003370025.1	Bifidobacterium longum	N2G10
GCF_003370035.1	Bifidobacterium longum	N2F05
GCF_003370065.1	Bifidobacterium longum	N2E12
GCF_003370095.1	Bifidobacterium longum	W35-1
GCF_003370205.1	Bifidobacterium longum	N5E04
GCF_003370225.1	Bifidobacterium longum	N3E01-2
GCF_003370255.1	Bifidobacterium longum	239-2
GCF_003436505.1	Bifidobacterium longum	TM04-17
GCF_003436595.1	Bifidobacterium longum	TM02-7
GCF_003437095.1	Bifidobacterium longum	TF07-39
GCF_003437105.1	Bifidobacterium longum	TF07-34
GCF_003437135.1	Bifidobacterium longum	TF07-31
GCF_003437455.1	Bifidobacterium longum	TM01-1
GCF_003437695.1	Bifidobacterium longum	TF08-4AC
GCF_003437715.1	Bifidobacterium longum	TF06-45A
GCF_003437995.1	Bifidobacterium longum	TF01-22
GCF_003438385.1	Bifidobacterium longum	OM05-2BH
GCF_003438485.1	Bifidobacterium longum	TF06-12AC
GCF_003457975.1	Bifidobacterium longum	AF27-1BH
GCF_003458335.1	Bifidobacterium longum	AF26-10
GCF_003463285.1	Bifidobacterium longum	OF01-16
GCF_003464575.1	Bifidobacterium longum	AF14-34
GCF_003464685.1	Bifidobacterium longum	AF14-22
GCF_003464805.1	Bifidobacterium longum	AF13-41
GCF_003465095.1	Bifidobacterium longum	AF11-41
GCF_003465365.1	Bifidobacterium longum	AF13-34
GCF_003465455.1	Bifidobacterium longum	AF11-12
GCF_003465545.1	Bifidobacterium longum	AF08-2
GCF_003465635.1	Bifidobacterium longum	AF05-2
GCF_003465665.1	Bifidobacterium longum	AF05-16
GCF_003465745.1	Bifidobacterium longum	AF04-13
GCF_003465785.1	Bifidobacterium longum	AF03-27
GCF_003466045.1	Bifidobacterium longum	AF03-20
GCF_003466075.1	Bifidobacterium longum	AF03-10
GCF_003466425.1	Bifidobacterium longum	TM06-1
GCF_003466505.1	Bifidobacterium longum	TM05-14
GCF_003466545.1	Bifidobacterium longum	TM04-48B
GCF_003467395.1	Bifidobacterium longum	AM39-8AC
GCF_003467905.1	Bifidobacterium longum	AM34-3
GCF_003468005.1	Bifidobacterium longum	AM42-13AT
GCF_003468265.1	Bifidobacterium longum	AM39-10AC
GCF_003468805.1	Bifidobacterium longum	AM31-13LB
GCF_003468825.1	Bifidobacterium longum	AM30-9LB
GCF_003471245.1	Bifidobacterium longum	AM21-20
GCF_003471345.1	Bifidobacterium longum	AM20-3
GCF_003471355.1	Bifidobacterium longum	AM20-39
GCF_003471385.1	Bifidobacterium longum	AM20-19AC
GCF_003471915.1	Bifidobacterium longum	AM16-2
GCF_003472305.1	Bifidobacterium longum	AM12-16
GCF_003472405.1	Bifidobacterium longum	AM11-2
GCF_003472605.1	Bifidobacterium longum	AM10-15B
GCF_003473205.1	Bifidobacterium longum	AM11-5
GCF_003474905.1	Bifidobacterium longum	AF36-1
GCF_003475025.1	Bifidobacterium longum	AF35-13AC
GCF_003475055.1	Bifidobacterium longum	AF34-9AC
GCF_003475835.1	Bifidobacterium longum	AF30-12
GCF_003475865.1	Bifidobacterium longum	AF30-11
GCF_003790375.1	Bifidobacterium longum	ICIS-505
GCF_004125375.1	Bifidobacterium longum	BB-79
GCF_004167725.1	Bifidobacterium longum	bk_0021
GCF_004936435.1	Bifidobacterium longum	51A
GCF_005406285.1	Bifidobacterium longum	ZJ1
GCF_005844115.1	Bifidobacterium longum	BSD2780061688st2_H1
GCF_005844345.1	Bifidobacterium longum	1001271st1_B4
GCF_005844715.1	Bifidobacterium longum	1001175st1_G10
GCF_008086305.1	Bifidobacterium longum	BAMA-B05
GCF_009728915.1	Bifidobacterium longum	LTBL16
GCF_009738515.1	Bifidobacterium longum	JSRL02
GCF_009741385.1	Bifidobacterium longum	JSRL 03
GCF_900103055.1	Bifidobacterium longum	Su859
GCF_900104835.1	Bifidobacterium longum	DSM 20219
GCF_900157055.1	Bifidobacterium longum	Bifido_09
GCF_900157065.1	Bifidobacterium longum	PC1
GCF_900157075.1	Bifidobacterium longum	Bifido_S1
GCF_900157085.1	Bifidobacterium longum	Bifido_04
GCF_900157095.1	Bifidobacterium longum	Bifido_01
GCF_900157115.1	Bifidobacterium longum	Bifido_05
GCF_900157145.1	Bifidobacterium longum	Bifido_03
GCF_900157155.1	Bifidobacterium longum	Bifido_06
GCF_900157165.1	Bifidobacterium longum	Bifido_12
GCF_900157185.1	Bifidobacterium longum	PC4
GCF_900157195.1	Bifidobacterium longum	Bifido_02
GCF_900519135.1	Bifidobacterium longum	1
GCF_900637335.1	Bifidobacterium longum	NCTC11818
GCF_901212475.1	Bifidobacterium longum	Bifidobacterium_longum_subsp_infantis_MC1
GCF_901212585.1	Bifidobacterium longum	Bifidobacterium_longum_subsp_infantis_MC2
GCF_902381625.1	Bifidobacterium longum	MGYG-HGUT-01292
GCF_000421385.1	Bifidobacterium longum	AGR2137
GCF_000478525.1	Bifidobacterium longum	D2957
GCF_000008945.1	Bifidobacterium longum	DJO10A
GCF_000166895.2	Bifidobacterium longum	DJO10A
GCF_000497735.1	Bifidobacterium longum	E18
GCF_000007525.1	Bifidobacterium longum	NCC2705
GCF_000825005.1	Bifidobacterium longum subsp. infantis	BIC1206122787
GCF_000825025.1	Bifidobacterium longum subsp. infantis	BIC1307292462
GCF_000825045.1	Bifidobacterium longum subsp. infantis	BIC1401111250
GCF_000825065.1	Bifidobacterium longum subsp. infantis	BIC1401212621a
GCF_000825085.1	Bifidobacterium longum subsp. infantis	BIC1401212621b
GCF_000825105.1	Bifidobacterium longum subsp. infantis	BIB1401242951
GCF_000825125.1	Bifidobacterium longum subsp. infantis	BIB1401272845a
GCF_000825145.1	Bifidobacterium longum subsp. infantis	BIB1401272845b
GCF_001051015.2	Bifidobacterium longum subsp. infantis	CECT 7210
GCF_001281305.1	Bifidobacterium longum subsp. infantis	BT1
GCF_001686105.1	Bifidobacterium longum subsp. infantis	IN-07
GCF_001686125.1	Bifidobacterium longum subsp. infantis	IN-F29
GCF_001870755.1	Bifidobacterium longum subsp. infantis	TPY12-1
GCF_002076025.1	Bifidobacterium longum subsp. infantis	1888B
GCF_002900845.1	Bifidobacterium longum subsp. infantis	CECT 7210
GCF_004803425.1	Bifidobacterium longum subsp. infantis	UBBI-01
GCF_004919065.1	Bifidobacterium longum subsp. infantis	Bi-26
GCF_008868445.1	Bifidobacterium longum subsp. infantis	BIO5478
GCF_900445755.1	Bifidobacterium longum subsp. infantis	NCTC13219
GCF_900637215.1	Bifidobacterium longum subsp. infantis	NCTC11817
GCF_902167555.1	Bifidobacterium longum subsp. infantis	B.longum_ssp_infantis_2_mod
GCF_902167565.1	Bifidobacterium longum subsp. infantis	B.longum_ssp_infantis_5
GCF_902167595.1	Bifidobacterium longum subsp. infantis	B.longum_ssp_infantis_4
GCF_902167615.1	Bifidobacterium longum subsp. infantis	B.longum_ssp_infantis_3_mod
GCF_902167775.1	Bifidobacterium longum subsp. infantis	NZ_Bifidobacterium_longum_infantis_BG463.m5.93_JG
GCF_902167885.1	Bifidobacterium longum subsp. infantis	B.longum_ssp_infantis_6
GCF_902167915.1	Bifidobacterium longum subsp. infantis	Bifidobacterium_longum_subsp_infantis_JG_Bg463
GCF_000196575.1	Bifidobacterium longum subsp. infantis	157F
GCF_000020425.1	Bifidobacterium longum subsp. infantis	ATCC 15697
GCF_000269965.1	Bifidobacterium longum subsp. infantis	JCM 1222
GCF_000771105.1	Bifidobacterium longum subsp. infantis	DSM 20088
GCF_000155415.1	Bifidobacterium longum subsp. infantis	CCUG 52486
GCF_000730125.1	Bifidobacterium longum subsp. infantis	EK3
GCF_000741245.1	Bifidobacterium longum subsp. longum	LMG 13197
GCF_000786175.1	Bifidobacterium longum subsp. longum	VMKB44
GCF_001275745.1	Bifidobacterium longum subsp. longum	BLOI2
GCF_001446255.1	Bifidobacterium longum subsp. longum	NCIMB8809
GCF_001446275.1	Bifidobacterium longum subsp. longum	CCUG30698
GCF_001447955.1	Bifidobacterium longum subsp. longum	9
GCF_001447975.1	Bifidobacterium longum subsp. longum	7
GCF_001516925.1	Bifidobacterium longum subsp. longum	MC-42
GCF_001686145.1	Bifidobacterium longum subsp. longum	LO-06
GCF_001686165.1	Bifidobacterium longum subsp. longum	LO-10
GCF_001686185.1	Bifidobacterium longum subsp. longum	LO-21
GCF_001686205.1	Bifidobacterium longum subsp. longum	LO-C29
GCF_001686225.1	Bifidobacterium longum subsp. longum	LO-K29a
GCF_001686245.1	Bifidobacterium longum subsp. longum	LO-K29b
GCF_001725985.1	Bifidobacterium longum subsp. longum	AH1206
GCF_001892965.1	Bifidobacterium longum subsp. longum	296B
GCF_001940535.1	Bifidobacterium longum subsp. longum	W11
GCF_003094995.1	Bifidobacterium longum subsp. longum	DS32_3
GCF_003342655.1	Bifidobacterium longum subsp. longum	BORI
GCF_003990235.1	Bifidobacterium longum subsp. longum	VKPM Ac-1636
GCF_004324325.1	Bifidobacterium longum subsp. longum	C11A10B
GCF_004332625.1	Bifidobacterium longum subsp. longum	MCC10114
GCF_004332635.1	Bifidobacterium longum subsp. longum	MCC10113
GCF_004332645.1	Bifidobacterium longum subsp. longum	MCC10115
GCF_004332655.1	Bifidobacterium longum subsp. longum	MCC10111
GCF_004332665.1	Bifidobacterium longum subsp. longum	MCC10108
GCF_004332725.1	Bifidobacterium longum subsp. longum	MCC10101
GCF_004332735.1	Bifidobacterium longum subsp. longum	MCC10106
GCF_004332745.1	Bifidobacterium longum subsp. longum	MCC10099
GCF_004332755.1	Bifidobacterium longum subsp. longum	MCC10102
GCF_004332765.1	Bifidobacterium longum subsp. longum	MCC10107
GCF_004332825.1	Bifidobacterium longum subsp. longum	MCC10097
GCF_004332835.1	Bifidobacterium longum subsp. longum	MCC10098
GCF_004332855.1	Bifidobacterium longum subsp. longum	MCC10095
GCF_004332865.1	Bifidobacterium longum subsp. longum	MCC10093
GCF_004332895.1	Bifidobacterium longum subsp. longum	MCC10094
GCF_004332925.1	Bifidobacterium longum subsp. longum	MCC10092
GCF_004332935.1	Bifidobacterium longum subsp. longum	MCC10112
GCF_004332945.1	Bifidobacterium longum subsp. longum	MCC10116
GCF_004332965.1	Bifidobacterium longum subsp. longum	MCC10100
GCF_004333005.1	Bifidobacterium longum subsp. longum	MCC10103
GCF_004333015.1	Bifidobacterium longum subsp. longum	MCC10091
GCF_004333035.1	Bifidobacterium longum subsp. longum	MCC10090
GCF_004333045.1	Bifidobacterium longum subsp. longum	MCC10096
GCF_004333065.1	Bifidobacterium longum subsp. longum	MCC10089
GCF_004333105.1	Bifidobacterium longum subsp. longum	MCC10087
GCF_004333115.1	Bifidobacterium longum subsp. longum	MCC10086
GCF_004333125.1	Bifidobacterium longum subsp. longum	MCC10084
GCF_004333165.1	Bifidobacterium longum subsp. longum	MCC10081
GCF_004333175.1	Bifidobacterium longum subsp. longum	MCC10080
GCF_004333205.1	Bifidobacterium longum subsp. longum	MCC10078
GCF_004333215.1	Bifidobacterium longum subsp. longum	MCC10079
GCF_004333235.1	Bifidobacterium longum subsp. longum	MCC10076
GCF_004333265.1	Bifidobacterium longum subsp. longum	MCC10075
GCF_004333275.1	Bifidobacterium longum subsp. longum	MCC10073
GCF_004333305.1	Bifidobacterium longum subsp. longum	MCC10071
GCF_004333325.1	Bifidobacterium longum subsp. longum	MCC10070
GCF_004333335.1	Bifidobacterium longum subsp. longum	MCC10069
GCF_004333365.1	Bifidobacterium longum subsp. longum	MCC10068
GCF_004333375.1	Bifidobacterium longum subsp. longum	MCC10067
GCF_004333385.1	Bifidobacterium longum subsp. longum	MCC10066
GCF_004333425.1	Bifidobacterium longum subsp. longum	MCC10064
GCF_004333445.1	Bifidobacterium longum subsp. longum	MCC10062
GCF_004333455.1	Bifidobacterium longum subsp. longum	MCC10055
GCF_004333465.1	Bifidobacterium longum subsp. longum	MCC10060
GCF_004333475.1	Bifidobacterium longum subsp. longum	MCC10056
GCF_004333515.1	Bifidobacterium longum subsp. longum	MCC10053
GCF_004333535.1	Bifidobacterium longum subsp. longum	MCC10052
GCF_004333555.1	Bifidobacterium longum subsp. longum	MCC10050
GCF_004333565.1	Bifidobacterium longum subsp. longum	MCC10048
GCF_004333575.1	Bifidobacterium longum subsp. longum	MCC10046
GCF_004333625.1	Bifidobacterium longum subsp. longum	MCC10045
GCF_004333635.1	Bifidobacterium longum subsp. longum	MCC10043
GCF_004333645.1	Bifidobacterium longum subsp. longum	MCC10044
GCF_004333675.1	Bifidobacterium longum subsp. longum	MCC10042
GCF_004333695.1	Bifidobacterium longum subsp. longum	MCC10041
GCF_004333715.1	Bifidobacterium longum subsp. longum	MCC10035
GCF_004333735.1	Bifidobacterium longum subsp. longum	MCC10036
GCF_004333765.1	Bifidobacterium longum subsp. longum	MCC10034
GCF_004333775.1	Bifidobacterium longum subsp. longum	MCC10033
GCF_004333785.1	Bifidobacterium longum subsp. longum	MCC10031
GCF_004333795.1	Bifidobacterium longum subsp. longum	MCC10029
GCF_004333845.1	Bifidobacterium longum subsp. longum	MCC10025
GCF_004333855.1	Bifidobacterium longum subsp. longum	MCC10023
GCF_004333875.1	Bifidobacterium longum subsp. longum	MCC10021
GCF_004333895.1	Bifidobacterium longum subsp. longum	MCC10022
GCF_004333905.1	Bifidobacterium longum subsp. longum	MCC10018
GCF_004333925.1	Bifidobacterium longum subsp. longum	MCC10015
GCF_004333935.1	Bifidobacterium longum subsp. longum	MCC10017
GCF_004333975.1	Bifidobacterium longum subsp. longum	MCC10014
GCF_004333995.1	Bifidobacterium longum subsp. longum	MCC10012
GCF_004334005.1	Bifidobacterium longum subsp. longum	MCC10010
GCF_004334035.1	Bifidobacterium longum subsp. longum	MCC10008
GCF_004334045.1	Bifidobacterium longum subsp. longum	MCC10007
GCF_004334065.1	Bifidobacterium longum subsp. longum	MCC10004
GCF_004334075.1	Bifidobacterium longum subsp. longum	MCC10003
GCF_004334105.1	Bifidobacterium longum subsp. longum	MCC10085
GCF_004334145.1	Bifidobacterium longum subsp. longum	MCC10083
GCF_004334155.1	Bifidobacterium longum subsp. longum	MCC10077
GCF_004334165.1	Bifidobacterium longum subsp. longum	MCC10074
GCF_004334205.1	Bifidobacterium longum subsp. longum	MCC10072
GCF_004334215.1	Bifidobacterium longum subsp. longum	MCC10058
GCF_004334235.1	Bifidobacterium longum subsp. longum	MCC10059
GCF_004334245.1	Bifidobacterium longum subsp. longum	MCC10054
GCF_004334255.1	Bifidobacterium longum subsp. longum	MCC10057
GCF_004334285.1	Bifidobacterium longum subsp. longum	MCC10051
GCF_004334325.1	Bifidobacterium longum subsp. longum	MCC10047
GCF_004334335.1	Bifidobacterium longum subsp. longum	MCC10039
GCF_004334345.1	Bifidobacterium longum subsp. longum	MCC10040
GCF_004334355.1	Bifidobacterium longum subsp. longum	MCC10030
GCF_004334365.1	Bifidobacterium longum subsp. longum	MCC10038
GCF_004334425.1	Bifidobacterium longum subsp. longum	MCC10028
GCF_004334435.1	Bifidobacterium longum subsp. longum	MCC10019
GCF_004334445.1	Bifidobacterium longum subsp. longum	MCC10027
GCF_004334465.1	Bifidobacterium longum subsp. longum	MCC10016
GCF_004334485.1	Bifidobacterium longum subsp. longum	MCC10011
GCF_004334515.1	Bifidobacterium longum subsp. longum	MCC10009
GCF_004334535.1	Bifidobacterium longum subsp. longum	MCC10006
GCF_004334545.1	Bifidobacterium longum subsp. longum	MCC10002
GCF_004334555.1	Bifidobacterium longum subsp. longum	MCC10212
GCF_004334615.1	Bifidobacterium longum subsp. longum	MCC10127
GCF_004334625.1	Bifidobacterium longum subsp. longum	MCC10130
GCF_004334635.1	Bifidobacterium longum subsp. longum	MCC10126
GCF_004334645.1	Bifidobacterium longum subsp. longum	MCC10124
GCF_004334695.1	Bifidobacterium longum subsp. longum	MCC10121
GCF_004334705.1	Bifidobacterium longum subsp. longum	MCC10118
GCF_004334715.1	Bifidobacterium longum subsp. longum	MCC10120
GCF_004334745.1	Bifidobacterium longum subsp. longum	MCC10117
GCF_004334775.1	Bifidobacterium longum subsp. longum	MCC10129
GCF_004334785.1	Bifidobacterium longum subsp. longum	MCC10128
GCF_004334795.1	Bifidobacterium longum subsp. longum	MCC10125
GCF_004334815.1	Bifidobacterium longum subsp. longum	MCC10123
GCF_004334855.1	Bifidobacterium longum subsp. longum	MCC10122
GCF_004334865.1	Bifidobacterium longum subsp. longum	MCC10119
GCF_006438975.1	Bifidobacterium longum subsp. longum	CR15
GCF_009896525.1	Bifidobacterium longum subsp. longum	UMA3015
GCF_902167545.1	Bifidobacterium longum subsp. longum	B.longum_ssp_longum
GCF_000730105.1	Bifidobacterium longum subsp. longum	1-5B
GCF_000261245.1	Bifidobacterium longum subsp. longum	1-6B
GCF_000730035.1	Bifidobacterium longum subsp. longum	17-1B
GCF_000261205.1	Bifidobacterium longum subsp. longum	2-2B
GCF_000261225.1	Bifidobacterium longum subsp. longum	35B
GCF_000261265.1	Bifidobacterium longum subsp. longum	44B
GCF_000730055.1	Bifidobacterium longum subsp. longum	7-1B
GCF_000730045.1	Bifidobacterium longum subsp. longum	72B
GCF_000003135.1	Bifidobacterium longum subsp. longum	ATCC 55813
GCF_000166315.1	Bifidobacterium longum subsp. longum	BBMN68
GCF_001050555.1	Bifidobacterium longum subsp. longum	CECT 7347
GCF_000410595.1	Bifidobacterium longum subsp. longum	CMCC P0001
GCF_000730135.1	Bifidobacterium longum subsp. longum	EK13
GCF_000730025.1	Bifidobacterium longum subsp. longum	EK5
GCF_000210755.1	Bifidobacterium longum subsp. longum	F8
GCF_000772485.1	Bifidobacterium longum subsp. longum	GT15
GCF_000196555.1	Bifidobacterium longum subsp. longum	JCM 1217
GCF_000092325.1	Bifidobacterium longum subsp. longum	JDM301
GCF_000219455.1	Bifidobacterium longum subsp. longum	KACC 91563
GCF_000741625.1	Bifidobacterium longum subsp. suis	LMG 21814
GCF_001870705.1	Bifidobacterium longum subsp. suis	BSM11-5
GCF_000771285.1	Bifidobacterium longum subsp. suis	DSM 20211
GCF_000741255.1	Bifidobacterium magnum	LMG 11591
GCF_000420565.1	Bifidobacterium magnum	DSM 20222
GCF_000771365.1	Bifidobacterium magnum	DSM 20222
GCF_002860355.1	Bifidobacterium margollesii	Uis1B
GCF_000741615.1	Bifidobacterium merycicum	LMG 11341
GCF_900315825.1	Bifidobacterium merycicum	RUG133
GCF_000770945.1	Bifidobacterium merycicum	DSM 6492
GCF_900129045.1	Bifidobacterium merycicum	DSM 6492
GCF_000741645.1	Bifidobacterium minimum	LMG 11592
GCF_000421685.1	Bifidobacterium minimum	DSM 20102
GCF_000771245.1	Bifidobacterium minimum	DSM 20102
GCF_003788965.1	Bifidobacterium mongoliense	BMONG18
GCF_000741285.1	Bifidobacterium mongoliense	DSM 21395
GCF_000771525.1	Bifidobacterium mongoliense	DSM 21395
GCF_005405645.1	Bifidobacterium moukalabense	GG01
GCF_005405665.1	Bifidobacterium moukalabense	GB01
GCF_005405685.1	Bifidobacterium moukalabense	GB03
GCF_005405705.1	Bifidobacterium moukalabense	GB04
GCF_005405725.1	Bifidobacterium moukalabense	GB62
GCF_005405745.1	Bifidobacterium moukalabense	GB63
GCF_005405765.1	Bifidobacterium moukalabense	GB65
GCF_005405785.1	Bifidobacterium moukalabense	CD14
GCF_005405805.1	Bifidobacterium moukalabense	CD16
GCF_005405825.1	Bifidobacterium moukalabense	CD33
GCF_005405845.1	Bifidobacterium moukalabense	EB43
GCF_005405865.1	Bifidobacterium moukalabense	EB44
GCF_000522505.1	Bifidobacterium moukalabense	DSM 27321
GCF_002259745.1	Bifidobacterium myosotis	DSM 100196
GCF_008698155.1	Bifidobacterium myosotis	RST17
GCF_002860365.1	Bifidobacterium parmae	Uis4E
GCF_002802875.1	Bifidobacterium primatium	TRE 1
GCF_000940535.1	Bifidobacterium pseudocatenulatum	CECT 7765
GCF_001405035.1	Bifidobacterium pseudocatenulatum	2789STDY5834840
GCF_001685965.1	Bifidobacterium pseudocatenulatum	CA-05
GCF_001685985.1	Bifidobacterium pseudocatenulatum	CA-B29
GCF_001686005.1	Bifidobacterium pseudocatenulatum	CA-C29
GCF_001686025.1	Bifidobacterium pseudocatenulatum	CA-D29
GCF_001686045.1	Bifidobacterium pseudocatenulatum	CA-K29a
GCF_001686065.1	Bifidobacterium pseudocatenulatum	CA-K29b
GCF_002075945.1	Bifidobacterium pseudocatenulatum	1896B
GCF_002271255.1	Bifidobacterium pseudocatenulatum	1E
GCF_003436025.1	Bifidobacterium pseudocatenulatum	TM10-1
GCF_003436105.1	Bifidobacterium pseudocatenulatum	TM08-2
GCF_003436315.1	Bifidobacterium pseudocatenulatum	TM07-3AT
GCF_003436545.1	Bifidobacterium pseudocatenulatum	TM04-13
GCF_003436675.1	Bifidobacterium pseudocatenulatum	TM01-4
GCF_003436955.1	Bifidobacterium pseudocatenulatum	TF08-3AT
GCF_003437075.1	Bifidobacterium pseudocatenulatum	TF07-45
GCF_003437155.1	Bifidobacterium pseudocatenulatum	TF07-23
GCF_003437435.1	Bifidobacterium pseudocatenulatum	TM05-11
GCF_003437825.1	Bifidobacterium pseudocatenulatum	TF05-2AC
GCF_003437835.1	Bifidobacterium pseudocatenulatum	TF05-19AC
GCF_003438015.1	Bifidobacterium pseudocatenulatum	OM10-8
GCF_003438405.1	Bifidobacterium pseudocatenulatum	OM05-2
GCF_003439655.1	Bifidobacterium pseudocatenulatum	OF05-12
GCF_003458965.1	Bifidobacterium pseudocatenulatum	AF26-1
GCF_003459475.1	Bifidobacterium pseudocatenulatum	AF20-20AC
GCF_003459865.1	Bifidobacterium pseudocatenulatum	AF18-2AC
GCF_003460425.1	Bifidobacterium pseudocatenulatum	AF17-20AC
GCF_003463265.1	Bifidobacterium pseudocatenulatum	OF01-21AC
GCF_003463425.1	Bifidobacterium pseudocatenulatum	OF01-8
GCF_003463455.1	Bifidobacterium pseudocatenulatum	OF01-2
GCF_003463505.1	Bifidobacterium pseudocatenulatum	OF01-12
GCF_003463615.1	Bifidobacterium pseudocatenulatum	CF01-1
GCF_003464925.1	Bifidobacterium pseudocatenulatum	AF12-8LB-d
GCF_003465065.1	Bifidobacterium pseudocatenulatum	AF12-10-6.0
GCF_003465135.1	Bifidobacterium pseudocatenulatum	AF11-18
GCF_003465385.1	Bifidobacterium pseudocatenulatum	AF12-8A-LB
GCF_003465775.1	Bifidobacterium pseudocatenulatum	AF03-28
GCF_003466105.1	Bifidobacterium pseudocatenulatum	AF02-36-1
GCF_003467065.1	Bifidobacterium pseudocatenulatum	AM43-10
GCF_003467515.1	Bifidobacterium pseudocatenulatum	AM38-8
GCF_003467755.1	Bifidobacterium pseudocatenulatum	AM36-5BH
GCF_003467785.1	Bifidobacterium pseudocatenulatum	AM36-2AC
GCF_003468555.1	Bifidobacterium pseudocatenulatum	AM33-6
GCF_003470125.1	Bifidobacterium pseudocatenulatum	AM26-14LB
GCF_003470545.1	Bifidobacterium pseudocatenulatum	AM19-19
GCF_003471295.1	Bifidobacterium pseudocatenulatum	AM20-9-6.0
GCF_003471325.1	Bifidobacterium pseudocatenulatum	AM20-6
GCF_003471415.1	Bifidobacterium pseudocatenulatum	AM20-1
GCF_003471505.1	Bifidobacterium pseudocatenulatum	AM18-42
GCF_003472415.1	Bifidobacterium pseudocatenulatum	AM11-10
GCF_003472545.1	Bifidobacterium pseudocatenulatum	AM10-24
GCF_003472575.1	Bifidobacterium pseudocatenulatum	AM10-2
GCF_003472685.1	Bifidobacterium pseudocatenulatum	AM08-25
GCF_003472725.1	Bifidobacterium pseudocatenulatum	AM08-2
GCF_003473025.1	Bifidobacterium pseudocatenulatum	AM13-8
GCF_003473115.1	Bifidobacterium pseudocatenulatum	AM13-2
GCF_003474015.1	Bifidobacterium pseudocatenulatum	AF45-10BH
GCF_003474525.1	Bifidobacterium pseudocatenulatum	AF41-3MH
GCF_003474835.1	Bifidobacterium pseudocatenulatum	AF36-12AT
GCF_003952825.1	Bifidobacterium pseudocatenulatum	12
GCF_004167565.1	Bifidobacterium pseudocatenulatum	ca_0067
GCF_005844335.1	Bifidobacterium pseudocatenulatum	1001271st1_F3
GCF_006828885.1	Bifidobacterium pseudocatenulatum	NBRC 113353
GCF_902167535.1	Bifidobacterium pseudocatenulatum	Bifidobacterium_pseudocatenulatum_LFYP_29
GCF_902167925.1	Bifidobacterium pseudocatenulatum	Bifidobacterium_pseudocatenulatum_SS_Bg39
GCF_902399845.1	Bifidobacterium pseudocatenulatum	MGYG-HGUT-03683
GCF_000173435.1	Bifidobacterium pseudocatenulatum	DSM 20438
GCF_000741685.1	Bifidobacterium pseudocatenulatum	LMG 10505
GCF_000771445.1	Bifidobacterium pseudocatenulatum	DSM 20438
GCF_001025215.1	Bifidobacterium pseudocatenulatum	JCM 1200
GCF_000708005.1	Bifidobacterium pseudocatenulatum	IPLA36007
GCF_002282915.1	Bifidobacterium pseudolongum	UMB-MBP-01
GCF_003464845.1	Bifidobacterium pseudolongum	AF13-3LB
GCF_003612445.1	Bifidobacterium pseudolongum	WYJ21-P61
GCF_004801625.1	Bifidobacterium pseudolongum	NM87_A27A
GCF_009911435.1	Bifidobacterium pseudolongum	22-20
GCF_902386375.1	Bifidobacterium pseudolongum	MGYG-HGUT-02365
GCF_000421365.1	Bifidobacterium pseudolongum	AGR2145
GCF_000800475.2	Bifidobacterium pseudolongum	PV8-2
GCF_000741295.1	Bifidobacterium pseudolongum subsp. globosum	LMG 11569
GCF_002846675.1	Bifidobacterium pseudolongum subsp. globosum	1744B
GCF_002846685.1	Bifidobacterium pseudolongum subsp. globosum	1619B
GCF_002846715.1	Bifidobacterium pseudolongum subsp. globosum	1549B
GCF_002846775.1	Bifidobacterium pseudolongum subsp. globosum	1520B
GCF_002846815.1	Bifidobacterium pseudolongum subsp. globosum	1524B
GCF_002846835.1	Bifidobacterium pseudolongum subsp. globosum	1747B
GCF_002846845.1	Bifidobacterium pseudolongum subsp. globosum	1734B
GCF_002846875.1	Bifidobacterium pseudolongum subsp. globosum	1691B
GCF_004154995.1	Bifidobacterium pseudolongum subsp. globosum	2114B
GCF_004155045.1	Bifidobacterium pseudolongum subsp. globosum	2083B
GCF_004155095.1	Bifidobacterium pseudolongum subsp. globosum	2019B
GCF_004155115.1	Bifidobacterium pseudolongum subsp. globosum	2004B
GCF_004155135.1	Bifidobacterium pseudolongum subsp. globosum	2071B
GCF_004155145.1	Bifidobacterium pseudolongum subsp. globosum	2012B
GCF_004155155.1	Bifidobacterium pseudolongum subsp. globosum	1678B
GCF_004155165.1	Bifidobacterium pseudolongum subsp. globosum	2029B
GCF_004155235.1	Bifidobacterium pseudolongum subsp. globosum	1511B
GCF_004155275.1	Bifidobacterium pseudolongum subsp. globosum	2017B
GCF_004155285.1	Bifidobacterium pseudolongum subsp. globosum	2000B
GCF_004155295.1	Bifidobacterium pseudolongum subsp. globosum	2113B
GCF_004155305.1	Bifidobacterium pseudolongum subsp. globosum	2003B
GCF_004155325.1	Bifidobacterium pseudolongum subsp. globosum	22506
GCF_004155375.1	Bifidobacterium pseudolongum subsp. globosum	1805B
GCF_004155405.1	Bifidobacterium pseudolongum subsp. globosum	102017
GCF_004155425.1	Bifidobacterium pseudolongum subsp. globosum	102015
GCF_004155435.1	Bifidobacterium pseudolongum subsp. globosum	22511
GCF_004155475.1	Bifidobacterium pseudolongum subsp. globosum	2109B
GCF_004155495.1	Bifidobacterium pseudolongum subsp. globosum	2098B
GCF_004155505.1	Bifidobacterium pseudolongum subsp. globosum	2105B
GCF_004155525.1	Bifidobacterium pseudolongum subsp. globosum	2089B
GCF_004155535.1	Bifidobacterium pseudolongum subsp. globosum	2093B
GCF_004155565.1	Bifidobacterium pseudolongum subsp. globosum	2072B
GCF_004155595.1	Bifidobacterium pseudolongum subsp. globosum	2048B
GCF_004155615.1	Bifidobacterium pseudolongum subsp. globosum	2032B
GCF_004155625.1	Bifidobacterium pseudolongum subsp. globosum	2009B
GCF_004155635.1	Bifidobacterium pseudolongum subsp. globosum	2023B
GCF_004155645.1	Bifidobacterium pseudolongum subsp. globosum	2001B
GCF_004155695.1	Bifidobacterium pseudolongum subsp. globosum	1791B
GCF_004155705.1	Bifidobacterium pseudolongum subsp. globosum	1770B
GCF_004155745.1	Bifidobacterium pseudolongum subsp. globosum	1578B
GCF_004155795.1	Bifidobacterium pseudolongum subsp. globosum	1565B
GCF_004155805.1	Bifidobacterium pseudolongum subsp. globosum	1550B
GCF_004155845.1	Bifidobacterium pseudolongum subsp. globosum	1546B
GCF_004155855.1	Bifidobacterium pseudolongum subsp. globosum	112206
GCF_004156075.1	Bifidobacterium pseudolongum subsp. globosum	2088B
GCF_004156085.1	Bifidobacterium pseudolongum subsp. globosum	2115B
GCF_004156115.1	Bifidobacterium pseudolongum subsp. globosum	2049B
GCF_004156135.1	Bifidobacterium pseudolongum subsp. globosum	2086B
GCF_004156145.1	Bifidobacterium pseudolongum subsp. globosum	1616B
GCF_004156175.1	Bifidobacterium pseudolongum subsp. globosum	2103B
GCF_004156195.1	Bifidobacterium pseudolongum subsp. globosum	1655B
GCF_004156215.1	Bifidobacterium pseudolongum subsp. globosum	1577B
GCF_004156235.1	Bifidobacterium pseudolongum subsp. globosum	2002B
GCF_004168525.1	Bifidobacterium pseudolongum subsp. globosum	1780B
GCF_000687595.1	Bifidobacterium pseudolongum subsp. globosum	DSM 20092
GCF_000771145.1	Bifidobacterium pseudolongum subsp. globosum	DSM 20092
GCF_002706665.1	Bifidobacterium pseudolongum subsp. globosum	DSM 20092
GCF_000741325.1	Bifidobacterium pseudolongum subsp. pseudolongum	LMG 11571
GCF_002846725.1	Bifidobacterium pseudolongum subsp. pseudolongum	1595B
GCF_002846755.1	Bifidobacterium pseudolongum subsp. pseudolongum	1370B
GCF_004155015.1	Bifidobacterium pseudolongum subsp. pseudolongum	2054B
GCF_004155395.1	Bifidobacterium pseudolongum subsp. pseudolongum	1604B
GCF_004155715.1	Bifidobacterium pseudolongum subsp. pseudolongum	1612B
GCF_004155725.1	Bifidobacterium pseudolongum subsp. pseudolongum	1629B
GCF_004155835.1	Bifidobacterium pseudolongum subsp. pseudolongum	1513B
GCF_000771225.1	Bifidobacterium pseudolongum subsp. pseudolongum	DSM 20099
GCF_000741705.1	Bifidobacterium psychraerophilum	LMG 21775
GCF_000771565.1	Bifidobacterium psychraerophilum	DSM 22366
GCF_002813205.1	Bifidobacterium psychraerophilum	DSM 22366
GCF_000771405.1	Bifidobacterium pullorum	DSM 20433
GCF_009299505.1	Bifidobacterium ramosum	DSM 100688
GCF_008698125.1	Bifidobacterium reuteri	RST19
GCF_000741695.1	Bifidobacterium reuteri	DSM 23975
GCF_000771685.1	Bifidobacterium reuteri	DSM 23975
GCF_008698235.1	Bifidobacterium rousetti	RST9
GCF_000741365.1	Bifidobacterium ruminantium	LMG 21811
GCF_000687635.1	Bifidobacterium ruminantium	DSM 6489
GCF_000770925.1	Bifidobacterium ruminantium	DSM 6489
GCF_000741375.1	Bifidobacterium saeculare	LMG 14934
GCF_000770965.1	Bifidobacterium saeculare	DSM 6531
GCF_000741715.1	Bifidobacterium saguini	DSM 23967
GCF_000771625.1	Bifidobacterium saguini	DSM 23967
GCF_003952945.1	Bifidobacterium samirii	2033B
GCF_002802865.1	Bifidobacterium scaligerum	TRE D
GCF_000741405.1	Bifidobacterium scardovii	LMG 21589
GCF_001059475.1	Bifidobacterium scardovii	981_BLON
GCF_000770985.1	Bifidobacterium scardovii	DSM 13734
GCF_001005065.1	Bifidobacterium scardovii	DSM 13734
GCF_001042635.1	Bifidobacterium scardovii	JCM 12489
GCF_002802905.1	Bifidobacterium simiarum	TRI 7
GCF_000499285.1	Bifidobacterium sp.	7101
GCF_000499185.1	Bifidobacterium sp.	A11
GCF_000424225.1	Bifidobacterium sp.	AGR2158
GCF_009727065.1	Bifidobacterium sp.	GSD1FS
GCF_009193305.1	Bifidobacterium sp.	LMG 31469
GCF_009193355.1	Bifidobacterium sp.	LMG 31471
GCF_000513015.1	Bifidobacterium sp.	MSTE12
GCF_002742445.1	Bifidobacterium sp.	N4G05
GCF_002742425.1	Bifidobacterium sp.	N5G01
GCF_006408865.1	Bifidobacterium sp.	UTBIF-56
GCF_006408855.1	Bifidobacterium sp.	UTBIF-68
GCF_006408945.1	Bifidobacterium sp.	UTBIF-78
GCF_006408915.1	Bifidobacterium sp.	UTCIF-1
GCF_006408775.1	Bifidobacterium sp.	UTCIF-24
GCF_006408825.1	Bifidobacterium sp.	UTCIF-3
GCF_006474905.1	Bifidobacterium sp.	UTCIF-36
GCF_006408815.1	Bifidobacterium sp.	UTCIF-37
GCF_006454495.1	Bifidobacterium sp.	UTCIF-38
GCF_006408715.1	Bifidobacterium sp.	UTCIF-39
GCF_009696495.1	Bifidobacterium sp.	WCA-178-WT-4B
GCF_003688325.1	Bifidobacterium sp.	wkB338
GCF_003688305.1	Bifidobacterium sp.	wkB344
GCF_000741785.1	Bifidobacterium stellenboschense	DSM 23968
GCF_000741415.1	Bifidobacterium stercoris	DSM 24849
GCF_000771705.1	Bifidobacterium stercoris	JCM 15918
GCF_000741775.1	Bifidobacterium subtile	LMG 11597
GCF_000426405.1	Bifidobacterium subtile	DSM 20096
GCF_000771185.1	Bifidobacterium subtile	DSM 20096
GCF_000771045.1	Bifidobacterium thermacidophilum subsp. porcinum	DSM 17755
GCF_000741455.1	Bifidobacterium thermacidophilum subsp. thermacidophilum	LMG 21395
GCF_000426425.1	Bifidobacterium thermacidophilum subsp. thermacidophilum	DSM 15837
GCF_000771005.1	Bifidobacterium thermacidophilum subsp. thermacidophilum	DSM 15837
GCF_002846655.1	Bifidobacterium thermophilum	1543B
GCF_002846785.1	Bifidobacterium thermophilum	1542B
GCF_902385935.1	Bifidobacterium thermophilum	MGYG-HGUT-02334
GCF_000771265.1	Bifidobacterium thermophilum	DSM 20210
GCF_000687575.1	Bifidobacterium thermophilum	DSM 20212
GCF_000347695.1	Bifidobacterium thermophilum	RBL67
GCF_009371885.1	Bifidobacterium tibiigranuli	TMW 2.2057
GCF_002259645.1	Bifidobacterium tissieri	DSM 100201
GCF_008698165.1	Bifidobacterium tissieri	RST7
GCF_008698195.1	Bifidobacterium tissieri	RST11
GCF_000741765.1	Bifidobacterium tsurumiense	JCM 13495
GCF_009696505.1	Bifidobacterium tsurumiense	BSM-380-WT-2B
GCF_000429745.1	Bifidobacterium tsurumiense	DSM 17777
GCF_000771065.1	Bifidobacterium tsurumiense	DSM 17777
GCF_002234915.1	Bifidobacterium vansinderenii	Tam10B
GCF_008698145.1	Bifidobacterium vespertilionis	RST16
GCF_008698225.1	Bifidobacterium vespertilionis	RST8
GCF_003315615.1	Bifidobacterium xylocopae	XV2

## Sheet: Table_S2
Bifidobacterium adolescentis as a key member of the human gut microbiota in the production of GABA.
Sabrina Duranti1#, Lorena Ruiz2,3#, Gabriele Andrea Lugli1#, Héctor Tames2,3, Christian Milani1,4, Leonardo Mancabelli1, Walter Mancino1, Giulia Longhi5, Luca Carnevali6, Andrea Sgoifo4,6, Abelardo Margolles2,3, Marco Ventura1,4, Patricia Ruas Madiedo2,3, Francesca Turroni1,4
Table S2. List of rats treated in this study
Group	Animal	Strain orally administered
First Group	WT1	B. adolescentis ATCC15703
	WT2	B. adolescentis ATCC15703
	WT15	B. adolescentis ATCC15704
	WT16	B. adolescentis ATCC15705
	WT23	B. adolescentis ATCC15706
	WT24	B. adolescentis ATCC15707
	WT28	B. adolescentis ATCC15708
	WT29	B. adolescentis ATCC15703
Second Group	WT3	B. adolescentis 58B
	WT4	B. adolescentis 58B
	WT9	B. adolescentis 58B
	WT10	B. adolescentis 58B
	WT19	B. adolescentis 58B
	WT20	B. adolescentis 58B
	WT30	B. adolescentis 58B
	WT31	B. adolescentis 58B
Third Group	WT5	B. adolescentis HD17T2H
	WT6	B. adolescentis HD17T2H
	WT11	B. adolescentis HD17T2H
	WT12	B. adolescentis HD17T2H
	WT21	B. adolescentis HD17T2H
	WT27	B. adolescentis HD17T2H
	WT32	B. adolescentis HD17T2H
	WT33	B. adolescentis HD17T2H
Fourth group	WT7	H2O + 2% sucrose
	WT8	H2O + 2% sucrose
	WT13	H2O + 2% sucrose
	WT14	H2O + 2% sucrose
	WT17	H2O + 2% sucrose
	WT18	H2O + 2% sucrose
	WT25	H2O + 2% sucrose
	WT26	H2O + 2% sucrose

## Sheet: Table_S3
Bifidobacterium adolescentis as a key member of the human gut microbiota in the production of GABA.
Sabrina Duranti1#, Lorena Ruiz2,3#, Gabriele Andrea Lugli1#, Héctor Tames2,3, Christian Milani1,4, Leonardo Mancabelli1, Walter Mancino1, Giulia Longhi5, Luca Carnevali6, Andrea Sgoifo4,6, Abelardo Margolles2,3, Marco Ventura1,4, Patricia Ruas Madiedo2,3, Francesca Turroni1,4
Table S3. List of bifidobacterial strains encoding GABA
GADB
Organism Name	Query	Sequence identity	Subject
Bifidobacterium adolescentis 1001271st1_A4	WP_035011405.1	93.348	ADB10338.1
Bifidobacterium adolescentis 150	WP_039776288.1	93.126	ADB10338.1
Bifidobacterium adolescentis 1892B	WP_034984041.1	93.348	ADB10338.1
Bifidobacterium adolescentis 22L	WP_038445505.1	92.905	ADB10338.1
Bifidobacterium adolescentis 2789STDY5608824	WP_055680679.1	92.905	ADB10338.1
Bifidobacterium adolescentis 2789STDY5608862	WP_055309198.1	92.683	ADB10338.1
Bifidobacterium adolescentis 2789STDY5834850	WP_039776288.1	93.126	ADB10338.1
Bifidobacterium adolescentis 42B	WP_035011405.1	93.348	ADB10338.1
Bifidobacterium adolescentis 44136	WP_039776288.1	93.126	ADB10338.1
Bifidobacterium adolescentis 487B	WP_085393454.1	92.905	ADB10338.1
Bifidobacterium adolescentis 6	WP_039776288.1	93.126	ADB10338.1
Bifidobacterium adolescentis 70B	WP_034984041.1	93.348	ADB10338.1
Bifidobacterium adolescentis AD2-8	WP_033500050.1	93.57	ADB10338.1
Bifidobacterium adolescentis AF14-56	WP_117838823.1	93.126	ADB10338.1
Bifidobacterium adolescentis AF15-3	WP_035011405.1	93.348	ADB10338.1
Bifidobacterium adolescentis AF21-27	WP_117760152.1	93.126	ADB10338.1
Bifidobacterium adolescentis AF28-4AC	WP_117762746.1	93.348	ADB10338.1
Bifidobacterium adolescentis AF45-19	WP_033500050.1	93.57	ADB10338.1
Bifidobacterium adolescentis AL46-2	WP_085381114.1	93.126	ADB10338.1
Bifidobacterium adolescentis AL46-7	WP_035011405.1	93.348	ADB10338.1
Bifidobacterium adolescentis AM12-20	WP_117837083.1	93.348	ADB10338.1
Bifidobacterium adolescentis AM12-59	WP_118278328.1	93.126	ADB10338.1
Bifidobacterium adolescentis AM13-11	WP_034984041.1	93.348	ADB10338.1
Bifidobacterium adolescentis AM14-37	WP_033500050.1	93.57	ADB10338.1
Bifidobacterium adolescentis AM34-11	WP_034984041.1	93.348	ADB10338.1
Bifidobacterium adolescentis AM36-3AC	WP_035011405.1	93.348	ADB10338.1
Bifidobacterium adolescentis AM41-17	WP_117837083.1	93.348	ADB10338.1
Bifidobacterium adolescentis BBMN23	WP_039776288.1	93.126	ADB10338.1
Bifidobacterium adolescentis ca_0067	WP_034984041.1	93.348	ADB10338.1
Bifidobacterium adolescentis DSM 20087	WP_035011405.1	93.348	ADB10338.1
Bifidobacterium adolescentis DSM 24849 = JCM 15918	WP_033500050.1	93.57	ADB10338.1
Bifidobacterium adolescentis IVS-1	WP_035011405.1	93.348	ADB10338.1
Bifidobacterium adolescentis Km 4	WP_034984041.1	93.348	ADB10338.1
Bifidobacterium adolescentis L2-32	WP_034984041.1	93.348	ADB10338.1
Bifidobacterium adolescentis LMG 10734	WP_035011405.1	93.348	ADB10338.1
Bifidobacterium adolescentis LMG 11579	WP_035011405.1	93.348	ADB10338.1
Bifidobacterium adolescentis LMG 18897	WP_033500050.1	93.57	ADB10338.1
Bifidobacterium adolescentis MGYG-HGUT-02395	WP_039776288.1	93.126	ADB10338.1
Bifidobacterium adolescentis OF04-5	WP_117762746.1	93.348	ADB10338.1
Bifidobacterium adolescentis OF04-9AC	WP_117762746.1	93.348	ADB10338.1
Bifidobacterium adolescentis P2P3	WP_124917486.1	93.348	ADB10338.1
Bifidobacterium adolescentis TF06-10AC	WP_035011405.1	93.348	ADB10338.1
Bifidobacterium adolescentis TF06-29	WP_035011405.1	93.348	ADB10338.1
Bifidobacterium adolescentis TF06-2AC	WP_035011405.1	93.348	ADB10338.1
Bifidobacterium adolescentis TM06-4	WP_039776288.1	93.126	ADB10338.1
Bifidobacterium adolescentis TM06-51	WP_035011405.1	93.348	ADB10338.1
Bifidobacterium adolescentis ZJ2	WP_117762746.1	93.348	ADB10338.1
Bifidobacterium angulatum DSM 20098 = JCM 7096 = LMG 11039	WP_003825767.1	89.159	ADB10338.1
Bifidobacterium angulatum GT102	WP_145885884.1	89.159	ADB10338.1
Bifidobacterium angulatum MGYG-HGUT-02397	WP_145885884.1	89.159	ADB10338.1
Bifidobacterium dentium 1893B	WP_003839070.1	100	ADB10338.1
Bifidobacterium dentium ATCC 15424	WP_003839070.1	100	ADB10338.1
Bifidobacterium dentium ATCC 27678	WP_003839070.1	100	ADB10338.1
Bifidobacterium dentium ATCC 27679	WP_003839070.1	100	ADB10338.1
Bifidobacterium dentium BIOML-A1	WP_034522686.1	99.58	ADB10338.1
Bifidobacterium dentium BIOML-A2	WP_034522686.1	99.58	ADB10338.1
Bifidobacterium dentium BIOML-A3	WP_034522686.1	99.58	ADB10338.1
Bifidobacterium dentium cx_0004	WP_034522686.1	99.58	ADB10338.1
Bifidobacterium dentium DE-29	WP_065468073.1	99.58	ADB10338.1
Bifidobacterium dentium JCM 1195 = DSM 20436	WP_003839070.1	100	ADB10338.1
Bifidobacterium dentium JCVIHMP022	WP_003839070.1	100	ADB10338.1
Bifidobacterium dentium MGYG-HGUT-01354	WP_003839070.1	100	ADB10338.1
Bifidobacterium dentium MSTE12	WP_034522686.1	99.58	ADB10338.1
Bifidobacterium dentium NCTC11816	WP_003839070.1	100	ADB10338.1
Bifidobacterium merycicum DSM 6492 = LMG 11341	WP_107315070.1	86.141	ADB10338.1
Bifidobacterium merycicum RUG133	WP_107315070.1	86.141	ADB10338.1
Bifidobacterium moukalabense CD14	WP_034874794.1	98.739	ADB10338.1
Bifidobacterium moukalabense CD16	WP_137652895.1	98.529	ADB10338.1
Bifidobacterium moukalabense CD33	WP_034874794.1	98.739	ADB10338.1
Bifidobacterium moukalabense DSM 27321	WP_034874794.1	98.739	ADB10338.1
Bifidobacterium moukalabense EB43	WP_034874794.1	98.739	ADB10338.1
Bifidobacterium moukalabense EB44	WP_137652895.1	98.529	ADB10338.1
Bifidobacterium moukalabense GB01	WP_034874794.1	98.739	ADB10338.1
Bifidobacterium moukalabense GB03	WP_034874794.1	98.739	ADB10338.1
Bifidobacterium moukalabense GB04	WP_034874794.1	98.739	ADB10338.1
Bifidobacterium moukalabense GB62	WP_137655220.1	98.739	ADB10338.1
Bifidobacterium moukalabense GB63	WP_137655220.1	98.739	ADB10338.1
Bifidobacterium moukalabense GB65	WP_137652895.1	98.529	ADB10338.1
Bifidobacterium moukalabense GG01	WP_034874794.1	98.739	ADB10338.1
Bifidobacterium ruminantium DSM 6489 = LMG 21811	WP_026646846.1	92.461	ADB10338.1
Bifidobacterium samirii 2033B	WP_125968643.1	80.22	ADB10338.1
GADC
Organism Name	Query	Sequence identity	Subject
Bifidobacterium adolescentis 1001271st1_A4	WP_033500051.1	88.913	VEG24324.1
Bifidobacterium adolescentis 150	WP_033500051.1	88.913	VEG24324.1
Bifidobacterium adolescentis 1892B	WP_033500051.1	88.913	VEG24324.1
Bifidobacterium adolescentis 22L	WP_038445503.1	88.699	VEG24324.1
Bifidobacterium adolescentis 2789STDY5608824	WP_033500051.1	88.913	VEG24324.1
Bifidobacterium adolescentis 2789STDY5608862	WP_033500051.1	88.913	VEG24324.1
Bifidobacterium adolescentis 2789STDY5834850	WP_033500051.1	88.913	VEG24324.1
Bifidobacterium adolescentis 42B	WP_033500051.1	88.913	VEG24324.1
Bifidobacterium adolescentis 44136	WP_033500051.1	88.913	VEG24324.1
Bifidobacterium adolescentis 487B	WP_038445503.1	88.699	VEG24324.1
Bifidobacterium adolescentis 6	WP_033500051.1	88.913	VEG24324.1
Bifidobacterium adolescentis 70B	WP_033500051.1	88.913	VEG24324.1
Bifidobacterium adolescentis AD2-8	WP_033500051.1	88.913	VEG24324.1
Bifidobacterium adolescentis AF14-56	WP_033500051.1	88.913	VEG24324.1
Bifidobacterium adolescentis AF15-3	WP_117779924.1	89.126	VEG24324.1
Bifidobacterium adolescentis AF21-27	WP_033500051.1	88.913	VEG24324.1
Bifidobacterium adolescentis AF28-4AC	WP_117762747.1	88.913	VEG24324.1
Bifidobacterium adolescentis AF45-19	WP_033500051.1	88.913	VEG24324.1
Bifidobacterium adolescentis AL46-2	WP_033500051.1	88.913	VEG24324.1
Bifidobacterium adolescentis AL46-7	WP_038445503.1	88.699	VEG24324.1
Bifidobacterium adolescentis AM12-20	WP_033500051.1	88.913	VEG24324.1
Bifidobacterium adolescentis AM12-59	WP_033500051.1	88.913	VEG24324.1
Bifidobacterium adolescentis AM13-11	WP_033500051.1	88.913	VEG24324.1
Bifidobacterium adolescentis AM14-37	WP_033500051.1	88.913	VEG24324.1
Bifidobacterium adolescentis AM34-11	WP_033500051.1	88.913	VEG24324.1
Bifidobacterium adolescentis AM36-3AC	WP_033500051.1	88.913	VEG24324.1
Bifidobacterium adolescentis AM41-17	WP_033500051.1	88.913	VEG24324.1
Bifidobacterium adolescentis BBMN23	WP_033500051.1	88.913	VEG24324.1
Bifidobacterium adolescentis ca_0067	WP_033500051.1	88.913	VEG24324.1
Bifidobacterium adolescentis DSM 20087	WP_033500051.1	88.913	VEG24324.1
Bifidobacterium adolescentis DSM 24849 = JCM 15918	WP_033500051.1	88.913	VEG24324.1
Bifidobacterium adolescentis IVS-1	WP_042991058.1	88.913	VEG24324.1
Bifidobacterium adolescentis Km 4	WP_070122759.1	88.913	VEG24324.1
Bifidobacterium adolescentis L2-32	WP_033500051.1	88.913	VEG24324.1
Bifidobacterium adolescentis LMG 10734	WP_070122759.1	88.913	VEG24324.1
Bifidobacterium adolescentis LMG 11579	WP_033500051.1	88.913	VEG24324.1
Bifidobacterium adolescentis LMG 18897	WP_033500051.1	88.913	VEG24324.1
Bifidobacterium adolescentis MGYG-HGUT-02395	WP_033500051.1	88.913	VEG24324.1
Bifidobacterium adolescentis OF04-5	WP_117762747.1	88.913	VEG24324.1
Bifidobacterium adolescentis OF04-9AC	WP_117762747.1	88.913	VEG24324.1
Bifidobacterium adolescentis P2P3	WP_033500051.1	88.913	VEG24324.1
Bifidobacterium adolescentis TF06-10AC	WP_033500051.1	88.913	VEG24324.1
Bifidobacterium adolescentis TF06-29	WP_033500051.1	88.913	VEG24324.1
Bifidobacterium adolescentis TF06-2AC	WP_033500051.1	88.913	VEG24324.1
Bifidobacterium adolescentis TM06-4	WP_033500051.1	88.913	VEG24324.1
Bifidobacterium adolescentis TM06-51	WP_117779924.1	89.126	VEG24324.1
Bifidobacterium adolescentis ZJ2	WP_117762747.1	88.913	VEG24324.1
Bifidobacterium angulatum DSM 20098 = JCM 7096 = LMG 11039	WP_003825766.1	82.479	VEG24324.1
Bifidobacterium angulatum GT102	WP_045920016.1	83.12	VEG24324.1
Bifidobacterium angulatum MGYG-HGUT-02397	WP_045920016.1	83.12	VEG24324.1
Bifidobacterium dentium 1893B	WP_080822052.1	99.574	VEG24324.1
Bifidobacterium dentium ATCC 15424	WP_003841156.1	99.574	VEG24324.1
Bifidobacterium dentium ATCC 27678	WP_003839068.1	100	VEG24324.1
Bifidobacterium dentium ATCC 27679	WP_003841156.1	99.574	VEG24324.1
Bifidobacterium dentium BIOML-A1	WP_034522705.1	99.574	VEG24324.1
Bifidobacterium dentium BIOML-A2	WP_034522705.1	99.574	VEG24324.1
Bifidobacterium dentium BIOML-A3	WP_034522705.1	99.574	VEG24324.1
Bifidobacterium dentium cx_0004	WP_034522705.1	99.574	VEG24324.1
Bifidobacterium dentium DE-29	WP_065468093.1	99.574	VEG24324.1
Bifidobacterium dentium JCM 1195 = DSM 20436	WP_003839068.1	100	VEG24324.1
Bifidobacterium dentium JCVIHMP022	WP_003841156.1	99.574	VEG24324.1
Bifidobacterium dentium MGYG-HGUT-01354	WP_003839068.1	100	VEG24324.1
Bifidobacterium dentium MSTE12	WP_034522705.1	99.574	VEG24324.1
Bifidobacterium dentium NCTC11816	WP_003839068.1	100	VEG24324.1
Bifidobacterium merycicum DSM 6492 = LMG 11341	WP_033521968.1	85.47	VEG24324.1
Bifidobacterium merycicum RUG133	WP_033521968.1	85.47	VEG24324.1
Bifidobacterium moukalabense CD14	WP_137652902.1	96.17	VEG24324.1
Bifidobacterium moukalabense CD16	WP_137652902.1	96.17	VEG24324.1
Bifidobacterium moukalabense CD33	WP_137652902.1	96.17	VEG24324.1
Bifidobacterium moukalabense DSM 27321	WP_034875006.1	96.17	VEG24324.1
Bifidobacterium moukalabense EB43	WP_137652902.1	96.17	VEG24324.1
Bifidobacterium moukalabense EB44	WP_137652902.1	96.17	VEG24324.1
Bifidobacterium moukalabense GB01	WP_034875006.1	96.17	VEG24324.1
Bifidobacterium moukalabense GB03	WP_034875006.1	96.17	VEG24324.1
Bifidobacterium moukalabense GB04	WP_034875006.1	96.17	VEG24324.1
Bifidobacterium moukalabense GB62	WP_137652902.1	96.17	VEG24324.1
Bifidobacterium moukalabense GB63	WP_137652902.1	96.17	VEG24324.1
Bifidobacterium moukalabense GB65	WP_137652902.1	96.17	VEG24324.1
Bifidobacterium moukalabense GG01	WP_034875006.1	96.17	VEG24324.1
Bifidobacterium ruminantium DSM 6489 = LMG 21811	WP_026646845.1	89.552	VEG24324.1
Bifidobacterium samirii 2033B	WP_125968644.1	76.068	VEG24324.1
